# Supplementary material for: Novel computer-based assessments of everyday visual function in people with age-related macular degeneration
Source: PLoS One. 2020 Dec 7;15(12):e0243578. doi: 10.1371/journal.pone.0243578 (PMC7721163; doi:10.1371/journal.pone.0243578)
Supplement: S1 Dataset — (CSV) [file pone.0243578.s006.csv]

ID	Age	BVA	CS	AMD_Duration_months	EQ-5D.Index	AMDBeckmanGroup	Gender	Better.eye.Average.Threshold	Worse.eye.Average.Threshold	medianvisualsearchtime	totalCorrectvisualsearch	MedianBaselinevisualsearch	visualsearchRTminusbaseline	mediansearchtimeSingle	totalCorrectSingle	mediansearchtimeDouble	totalCorrectDouble	MedianBaselineroadsigns	RTSingleminusbaseline	RTDoubleminusbaseline
an209	78	-0.04	1.95	0	1	control	M	28.7	27.5	2.087	97.5	1.0845	1.0025	1.5935	97.22222222	1.8205	88.88888889	1.0845	0.509	0.736
bk79	81	0	1.95	0	1	control	F	29.8	29.8	3.2785	97.5	1.2225	2.056	2.362	100	2.598	97.22222222	0.7115	1.6505	1.8865
DB199	80	0.12	1.95	0	1	control	F	27.8	26.1	2.007	100	0.8125	1.1945	1.6145	97.22222222	2.047	91.66666667	0.3955	1.219	1.6515
dc144	70	0.04	1.95	22	0.69	control	F	29.8	29	3.0605	82.5	0.636	2.4245	1.5705	100	2.731	91.66666667	0.309	1.2615	2.422
jvm69	72		1.6	0	0.69	control	F	27.4	26.9	2.526	100	0.7705	1.7555	2.0185	100	2.2775	91.66666667	0.2905	1.728	1.987
lc229	66	0	1.95	0	0.698	control	F	31.4	31.2	1.7355	100	0.6905	1.045	0.992	97.22222222	1.618	88.88888889	0.344	0.648	1.274
ld279	73	-0.04	1.95	0	0.711	control	F	30.9	29.6	2.689	97.5	0.8305	1.8585	1.2195	100	1.7475	94.44444444	0.329	0.8905	1.4185
MG199	75	0.06	1.95	60	0.294	control	F	29.2	26.7	2.9355	97.5	0.7875	2.148	1.015	100	1.6625	86.11111111	0.58	0.435	1.0825
pn277	77	-0.08	1.95	0	1	control	F	28.2	27.1	3.0805	100	0.8375	2.243	1.867	97.22222222	2.676	97.22222222	0.4645	1.4025	2.2115
sc197	63	0	1.95	0	0.782	control	F	29.7	22.5	3.0535	97.5	0.7735	2.28	1.566	100	2.0015	91.66666667	0.41	1.156	1.5915
vs13	76	0.04	1.95	0	1	control	F	29.4	27.8	2.3505	97.5	0.619	1.7315	1.804	97.22222222	2.5365	97.22222222	0.3135	1.4905	2.223
aa73	87	0.1	1.65	35	1	early/intermediate	F	25.6	24.2	4.5785	100	0.8415	3.737	3.1955	100	3.3575	86.11111111	0.3685	2.827	2.989
ag66	76	0.1	1.95	96	1	early/intermediate	F	25.8	25.4	2.987	92.5	1.143	1.844	2.368	100	2.975	94.44444444	0.5325	1.8355	2.4425
bb84	84	0.26	1.65	36	0.782	early/intermediate	F	25.5	25.5	2.675	100	0.9175	1.7575	1.7295	97.22222222	2.189	83.33333333	0.443	1.2865	1.746
jb169	70	0.24	1.65	120	0.814	early/intermediate	F	28.2	28.2	2.0545	100	0.8545	1.2	1.791	97.22222222	2.397	97.22222222	0.432	1.359	1.965
jl144	61	0.04	1.95	27	1	early/intermediate	F	27.4	25	2.0865	100	1.0285	1.058	1.2435	97.22222222	1.5415	94.44444444	0.363	0.8805	1.1785
km54	79	0.06	1.95	120	0.503	early/intermediate	F	26.8	24.6	2.605	92.5	1.018	1.587	2.046	97.22222222	2.8295	97.22222222	0.464	1.582	2.3655
LG51	79	0.04	1.65	34	1	early/intermediate	F	25	25	2.3805	97.5	0.858	1.5225	1.724	97.22222222	2.2195	97.22222222	0.406	1.318	1.8135
MH33	82	0.26	1.35		0.69	early/intermediate	F	0	0	2.144	95	0.836	1.308	2.1005	100	2.8265	97.22222222	0.5645	1.536	2.262
mmcg287	78	0.28	1.4	48	0.761	early/intermediate	F	26	23.3	3.062	92.5	0.6395	2.4225	1.834	100	3.091	100	0.3555	1.4785	2.7355
mr57	82	0.4	1.6	47	1	early/intermediate	F	26.5	26.5	3.314	100	0.755	2.559	2.152	94.44444444	3.3	100	0.4395	1.7125	2.8605
rl313	78	0.18	1.65	60	1	early/intermediate	F	27	25.9	2.8345	97.5	0.649	2.1855	1.6345	100	2.0155	91.66666667	0.3075	1.327	1.708
rm201#	70	0.14	1.95	43	0.782	early/intermediate	F	28.9	28.6	2.7465	100	0.646	2.1005	1.3195	100	1.9705	88.88888889	0.343	0.9765	1.6275
rm44	86	0.7	1.05	72	0.782	early/intermediate	F	0	0	2.8955	90	0.722	2.1735	2.9655	97.22222222	3.4375	94.44444444	0.4295	2.536	3.008
sr2411	77	0.02	1.65	30	1	early/intermediate	F	28.6	28.1	2.5035	97.5	1.2335	1.27	2.7395	97.22222222	3.7195	94.44444444	0.632	2.1075	3.0875
ts223	78	0.12	1.9		1	early/intermediate	F	29.5	29.2	2.954	97.5	0.906	2.048	2.158	97.22222222	2.6185	97.22222222	0.365	1.793	2.2535
vc1212	74	-0.08	1.65	24	1	early/intermediate	M	24.4	24.4	2.614	100	0.9305	1.6835	1.3545	100	1.707	86.11111111	0.3325	1.022	1.3745
ak26	81	0.58	1.25	240	1	GA	F	18.9	12.9	3.266	90	0.9225	2.3435	4.3185	97.22222222	4.908	94.44444444	0.4075	3.911	4.5005
am134	76	0.58	1.45	84	1	GA	F	19	6.8	5.833	100	0.808	5.025	4.568	86.11111111	5.153	88.88888889	0.4185	4.1495	4.7345
as166	78	0.28	1.55	12	0.667	GA	M	23.6	19.2	2.407	100	0.79	1.617	3.0835	83.33333333	3.5785	91.66666667	0.382	2.7015	3.1965
br265	77	0.14	1.55	15	0.761	GA	F	25.6	23	2.243	100	0.8665	1.3765	1.822	97.22222222	2.4365	91.66666667	0.403	1.419	2.0335
dc206	70	0.16	1.65	60	0.698	GA	F	25.8	24.5	3.647	100	0.836	2.811	2.2655	94.44444444	2.195	100	0.446	1.8195	1.749
dh154	69	0.42	1.6	48	0.814	GA	F	23.1	21.8	2.478	95	1.0655	1.4125	2.104	97.22222222	2.616	94.44444444	0.5175	1.5865	2.0985
dm2111	84	0.3	1.15	18	0.596	GA	M	12.7	8.2	6.4415	92.5	0.7855	5.656	1.5095	94.44444444	2.1315	83.33333333	0.552	0.9575	1.5795
DP292	81				0.73	GA	M	25.5	24.6	2.5175	95	0.664	1.8535	1.9715	100	2.82	94.44444444	0.5065	1.465	2.3135
eb194	69	0.24	1.65	120	1	GA	F	20.8	12.5	3.2925	97.5	0.8385	2.454	2.3835	100	3.3185	97.22222222	0.3635	2.02	2.955
ec103	73	0.66	0.3	36	0.774	GA	F	5.6	2.4	9.4505	32.5	0.9085	6	5.141	94.44444444	7.968	86.11111111	0.608	4.533	6
eg235	80	0.38	1.45	36	1	GA	F	26.1	1.1	2.147	97.5	0.8995	1.2475	2.214	100	3.1755	100	0.4315	1.7825	2.744
FG13	70	0.56	1.2	72	0.743	GA	F	0	0	3.427	95	0.9975	2.4295	2.1905	97.22222222	3.2895	91.66666667	0.4405	1.75	2.849
jg96	72	0.34	1.6	21	0.69	GA	F	23	21.5	3.089	100	0.7375	2.3515	1.472	97.22222222	2.172	94.44444444	0.424	1.048	1.748
jp184	81	0.22	1.7	144	0.659	GA	M	24.7	23.5	2.86	100	0.997	1.863	1.88	94.44444444	2.4345	80.55555556	0.308	1.572	2.1265
js76	76	0.32	0.9	0.8	0.782	GA	F	13.7	6.9	6.3925	77.5	0.949	5.4435	2.172	100	4.045	91.66666667	0.595	1.577	3.45
la2110	75	0.32	1.6	252	1	GA	M	23.8	6.4	2.816	100	0.7685	2.0475	2.109	97.22222222	2.5525	91.66666667	0.3175	1.7915	2.235
lc2511	72	0.3	1.55	24	1	GA	F	23.7	23.7	4.307	95	1.044	3.263	1.668	94.44444444	2.293	91.66666667	0.488	1.18	1.805
lf114	80	0.44	0.75	22	1	GA	M	3	0.8	12.215	12.5	0.8115	6	6.005	100	7.507	100	0.505	5.5	6
mm83	65	0.2	1.95	60	1	GA	F	26.5	24.8	3.0525	100	0.815	2.2375	1.5805	97.22222222	2.166	94.44444444	0.4505	1.13	1.7155
ps201	79	0.2	1.6	50	0.69	GA	F	25.6	25	3.6305	95	0.7015	2.929	2.379	94.44444444	3.491	94.44444444	0.484	1.895	3.007
rhm2911	86	0.7	0.75	192	0.698	GA	F	10.6	5.2	6.01	55	0.8005	5.2095	5.4315	55.55555556	7.0095	80.55555556	0.399	5.0325	6
vl315	75	0.12	1.55	360	0.774	GA	M	27.3	17.5	3.283	90	0.8055	2.4775	2.4865	100	2.8015	91.66666667	0.5435	1.943	2.258
